# Supplementary material for: New Smart Bioactive and Biomimetic Chitosan-Based Hydrogels for Wounds Care Management
Source: Pharmaceutics. 2023 Mar 17;15(3):975. doi: 10.3390/pharmaceutics15030975 (PMC10060009; doi:10.3390/pharmaceutics15030975)
Supplement: Supplementary file 1 [file pharmaceutics-15-00975-s001.zip]

Archive with 1 entries (1 files):
- pharmaceutics-2219748-supplementary.pdf
